# Supplementary material for: Evaluation of ChatGPT as a Counselling Tool for Italian-Speaking MASLD Patients: Assessment of Accuracy, Completeness and Comprehensibility
Source: J Pers Med. 2024 May 26;14(6):568. doi: 10.3390/jpm14060568 (PMC11204905; doi:10.3390/jpm14060568)
Supplement: Supplementary file 1 [file jpm-14-00568-s001.zip]

Archive with 1 entries (1 files):
- jpm-3015361-supplementary.pdf
